# Supplementary material for: Metabolites of traffic-related volatile organic compounds in age-related macular degeneration
Source: PeerJ. 2025 Dec 3;13:e20405. doi: 10.7717/peerj.20405 (PMC12681231; doi:10.7717/peerj.20405)
Supplement: Supplemental Information 6 [file peerj-13-20405-s006.xlsx]

## Sheet: Table1
	Age	Sex Male0/Female1	HT	DM	Hyperlipidemia	Coronary artery disease	Cerebrovascular disease	Kidney disease	Liver disease	Smoking history
Control	77	0	0	0	0	0	0	0	0	1
Control	75	0	0	1	1	0	0	0	0	0
Control	71	1	1	0	0	0	0	0	0	0
Control	79	0	0	0	0	0	0	0	0	0
Control	71	1	0	0	0	0	0	0	0	0
Control	73	0	0	0	0	0	0	0	0	1
Control	72	1	0	0	0	0	0	0	0	0
Control	69	0	1	1	1	0	0	0	0	0
Control	70	1	1	0	0	0	0	0	0	0
Control	76	0	0	0	0	0	0	0	0	1
Cataract	73	0	0	0	0	0	0	0	0	1
Cataract	78	0	1	0	0	0	0	0	0	0
Cataract	67	1	0	0	1	0	0	0	0	0
Cataract	66	0	0	1	0	0	0	0	0	1
Cataract	72	0	0	0	0	0	0	0	0	0
Cataract	86	1	1	0	0	0	0	0	0	0
Cataract	71	0	0	0	0	0	0	0	0	0
Cataract	65	1	0	0	0	0	0	0	0	1
Cataract	82	0	1	1	1	0	0	0	0	0
Cataract	74	1	0	0	0	0	0	0	0	0
AMD	78	0	0	1	0	0	0	0	0	0
AMD	67	1	0	0	1	0	0	0	0	1
AMD	84	1	1	0	0	0	0	0	0	0
AMD	74	1	0	0	0	0	0	0	0	0
AMD	72	0	0	0	0	0	0	0	0	0
AMD	81	1	1	0	0	0	0	0	0	0
AMD	84	0	0	0	0	0	0	0	0	0
AMD	84	1	0	0	0	0	0	0	0	0
AMD	80	0	1	0	0	0	0	0	0	0
AMD	82	1	1	0	0	0	0	0	0	0
AMD	73	0	1	0	0	0	0	0	0	0
AMD	71	0	1	0	0	0	0	0	0	0
AMD	69	0	0	0	0	0	0	0	0	1
AMD	72	1	1	0	1	0	0	0	0	0
AMD	76	0	1	0	0	0	0	0	0	1
AMD	61	0	1	0	0	0	0	0	0	0
AMD	65	0	0	0	0	0	0	0	0	0
AMD	87	0	0	0	0	0	0	0	0	0
AMD	74	1	0	0	0	0	0	0	0	0
AMD	73	0	0	0	0	0	0	0	0	0
AMD	73	1	0	1	0	0	0	0	0	0
AMD	67	0	1	0	0	0	0	0	0	0
AMD	79	0	0	0	0	0	0	0	0	1
AMD	79	1	1	0	1	0	0	0	0	0
AMD	69	0	0	0	0	0	0	0	0	0
AMD	83	1	1	0	0	0	0	0	0	0
AMD	87	0	1	1	1	0	0	0	0	1
AMD	71	0	0	0	0	0	0	0	0	0
AMD	67	0	0	0	0	0	0	0	0	1
AMD	69	1	1	1	1	0	0	0	0	0
AMD	86	0	0	0	0	0	0	0	0	0
AMD	72	1	1	0	1	0	0	0	0	0
AMD	76	0	1	1	0	0	0	0	0	1
AMD	61	0	0	0	0	0	0	0	0	0
AMD	65	0	1	0	0	0	0	0	0	1
AMD	72	1	0	1	0	0	0	0	0	0
AMD	63	0	0	0	0	0	0	0	0	1
AMD	70	1	1	0	0	0	0	0	0	0
AMD	75	0	1	0	0	0	0	0	0	0
AMD	65	1	0	0	0	0	0	0	0	0
	83	0	1	0	0	0	0			0
	83
	76	1	0	0	0	0	0			0
	86	1	1	0	1	1	0			0
	71	0	1	1	0	0	0			1
	66	1	0	0	0	0	0			0
	82	1	0	0	0	0	0			0
	81	1	1	0	0	0	0			0
	74	1	1	1	0	0	0			0
	75	1	0	0	0	0	0			0
	91	1	0	0	0	0	0			0
	57	0	1	0	0	0	0			0
	61	0	0	0	0	0	0			0
	76	1	0	0	0	0	0			0
	80	1	0	0	0	0	0			0
	87	1	1	1	0	0	0			0
	80	1	1	0	1	0	0			0
	88	1	1	1	0	1	0			0
	79	1	0	0	0	0	0			0
	79
	72	0	0	0	0	0	0			1
	83	0	1	1	0	0	0			0
	59	1	0	0	0	0	0			0
